# Supplementary material for: Contribution of independent and pleiotropic genetic effects in the metabolic syndrome in a hypertensive rat
Source: PLoS One. 2017 Aug 8;12(8):e0182650. doi: 10.1371/journal.pone.0182650 (PMC5549746; doi:10.1371/journal.pone.0182650)
Supplement: S1 Table — (XLSX) [file pone.0182650.s002.xlsx]

## Sheet: AllRNO17SNPsInGenomeOrder
rs ID (if available)	Location (bp) RNO17 (rn4)	Location (bp) RNO17 (rn6)	Reference genotype	LH genotype	LN genotype	Forward primer	Reverse Primer	Probe 1	Probe 2
JMA1.3	7228496	946321	C	C	G	TCCATGCCAAATCTGCTAAATGAGA	CAGATCAGAGAAAATAGGCACTGTCA	CTCCTCCCCGCCTCC	CCTCCCGGCCTCC
rs105406710	23485250	17820265	C	C	G	GCTCCATTGCTCAGAGAACTTCTTA	CCAGGAGACACATGGCAGAAG	TCATCCTTCCCCTCCGAC	ATCCTTCCCGTCCGAC
JMA03	26852937	24292471	C	T	C	GGGTTTCTGGAATCATAAATGTATTTAGCTCTA	CTGACTTGGAGAACATGTATGTCCA	CCACATCCCATGTGTATT	CACATCCCACGTGTATT
rs107291522	29903973	24556663	C	T	C	GGTTAGACCATCACCACCTAATGAG	ACCGAGAAGAACTCCAGGTTTTG	CCAGGTATGCGGTACAT	CCAGGTATGCAGTACAT
rs65958164	30176601	24811596	G	A	G	GTATTGAGTGTGTCTCGACTTGGA	AATGTGGCTCCTTCTGGTAACC	TTCGAGTTACTATTATTTC	TTCGAGTTACTGTTATTTC
rs105805725	39585392	34469558	T	T	C	CTGTGGGCTTGAATTGGTGAAT	CCCAGACACAGGTGGTAAGTC	ATGTTGACTCCTCCTTGAC	TGTTGACTCCCCCTTGAC
rs106711720	43345984	38777455	C	A	C	GAGGGTGTTGACAGCTATTAAAATGAAC	CCAAACTCTTGTGATATATTTCCCTTGTCA	CCAACAAGTAAAAGCATC	CCAACAAGTAACAGCATC
rs106387478	53535067	47839901	C	T	C	GCGAGTACGTACCTAGGATAACCAT	CCCTTCCTTAGTTTTAACTCTGACCTTTAT	AGGCTCTATAAGAGAACTT	AGGCTCTATAAGAGGACTT
rs105935159	62753480	57004562	A	G	A	CTCAGATCCCTTCTGTGTTGAGT	CCCTGCAGAAGCTCGTTGAT	CTACCTCCCATCCTCA	CACTACCTCCTATCCTCA
rs105136264	63660554	60007806	T	A	T	CCTTGACCCTGGCTGACT	AAATGGTCATTTGCAGCGTATGTG	TCATCTTAATAAGCACATGAG	ATCTCATCTTAATAAGCTCATGAG
rs65978719	65022528	61355300	G	A	G	GTGTGCTTTTTGAGGATCTGAGTTT	CACATTCCTTATGTATTACTATTGTTATTTGTTTGCT	CAGAAGCCTCATACCAAA	CAGAAGCCTCGTACCAAA
rs65633771	69768405	65306376	A	A	G	GGCATTAACAGGTATCAGCTCACT	GCCATAGCCAGCAATTTGTTAAGTT	CAATAGCACCAATTTTAA	CAATAGCACCAGTTTTAA
rn4_74169166	74169166	NA	C	G	C	CCAATCAATCATGGCTGATGTACAA	CTCAAGTGTCCCAGCAGAAAATCT	ACAGCAACGGCAGAAG	ACAGCAACAGCAGAAG
rs199194111	83801670	76673662	C	G	C	CAGGAATTCCTGCTTCATCTAATCCA	CATAAAGCACCTAGATGGCTACTTGT	CAGTATCCGTGGCCAGAT	CAGTATCCGTCGCCAGAT
rs105876746	90920974	83549032	C	T	C	GAGTGATATGATGTTTAATGAAAAAGCAGCAA	GAGTATCATTCTGTTATGTTTTGACAATCCTTC	AAGCAAAACAAATACAC	AAGCAAAACGAATACAC
