# Supplementary material for: Contribution of independent and pleiotropic genetic effects in the metabolic syndrome in a hypertensive rat
Source: PLoS One. 2017 Aug 8;12(8):e0182650. doi: 10.1371/journal.pone.0182650 (PMC5549746; doi:10.1371/journal.pone.0182650)
Supplement: S2 Table — (XLSX) [file pone.0182650.s003.xlsx]

## Sheet: Sheet1
chrom	chromStart (rn4)	chromEnd (rn4)	SNV LH v LN	Interval (bp)	# SNVs
chr17	74169165	74169166	C/T	Flanking SNV fixed for the LH allele
chr17	75024798	75024799	T/G	9415734	11
chr17	75494817	75494818	C/T
chr17	76498910	76498911	A/G
chr17	76674140	76674141	G/C
chr17	76729053	76729054	A/G
chr17	76894816	76894817	T/A
chr17	77354105	77354106	A/G
chr17	78410260	78410261	C/T
chr17	79134537	79134538	A/G
chr17	82712035	82712036	C/T
chr17	83049282	83049283	T/A
chr17	83584900	83584901	G/C	331367	515
chr17	83608872	83608873	T/C
chr17	83609765	83609766	C/T
chr17	83610155	83610156	C/T
chr17	83610191	83610192	G/A
chr17	83610479	83610480	A/C
chr17	83611138	83611139	C/T
chr17	83611238	83611239	C/T
chr17	83611239	83611240	T/C
chr17	83611256	83611257	C/T
chr17	83611485	83611486	G/A
chr17	83611811	83611812	G/A
chr17	83612138	83612139	T/G
chr17	83612427	83612428	G/A
chr17	83613468	83613469	G/A
chr17	83614416	83614417	G/A
chr17	83614791	83614792	T/G
chr17	83614802	83614803	G/A
chr17	83616327	83616328	A/G
chr17	83629054	83629055	C/T
chr17	83630906	83630907	C/A
chr17	83631372	83631373	G/A
chr17	83631605	83631606	G/A
chr17	83633899	83633900	G/A
chr17	83639371	83639372	T/C
chr17	83643276	83643277	C/T
chr17	83645242	83645243	C/T
chr17	83646002	83646003	G/A
chr17	83646305	83646306	C/G
chr17	83646757	83646758	G/A
chr17	83646862	83646863	G/T
chr17	83647524	83647525	G/A
chr17	83648727	83648728	T/C
chr17	83650738	83650739	C/T
chr17	83650760	83650761	C/T
chr17	83650915	83650916	C/T
chr17	83652745	83652746	A/G
chr17	83653285	83653286	G/A
chr17	83653342	83653343	T/G
chr17	83653354	83653355	A/C
chr17	83653367	83653368	T/C
chr17	83653872	83653873	A/G
chr17	83653940	83653941	A/C
chr17	83654581	83654582	A/G
chr17	83654860	83654861	A/G
chr17	83654963	83654964	A/G
chr17	83654974	83654975	T/G
chr17	83655060	83655061	T/G
chr17	83655312	83655313	C/G
chr17	83655367	83655368	T/C
chr17	83655456	83655457	A/G
chr17	83655783	83655784	G/A
chr17	83655789	83655790	A/T
chr17	83655869	83655870	T/G
chr17	83656097	83656098	G/C
chr17	83656939	83656940	C/T
chr17	83657083	83657084	T/C
chr17	83657263	83657264	C/A
chr17	83657779	83657780	C/G
chr17	83657953	83657954	A/T
chr17	83658786	83658787	A/G
chr17	83659200	83659201	T/C
chr17	83659496	83659497	A/C
chr17	83659806	83659807	G/A
chr17	83660057	83660058	C/T
chr17	83660270	83660271	T/C
chr17	83660309	83660310	G/T
chr17	83660403	83660404	C/T
chr17	83660420	83660421	C/T
chr17	83660586	83660587	T/C
chr17	83661039	83661040	T/A
chr17	83661080	83661081	G/A
chr17	83661154	83661155	A/T
chr17	83661277	83661278	T/C
chr17	83661336	83661337	G/A
chr17	83661504	83661505	G/A
chr17	83662056	83662057	C/G
chr17	83662266	83662267	C/T
chr17	83662419	83662420	C/T
chr17	83662436	83662437	T/A
chr17	83662629	83662630	T/C
chr17	83663177	83663178	A/C
chr17	83663733	83663734	G/A
chr17	83663812	83663813	C/T
chr17	83663858	83663859	T/C
chr17	83663878	83663879	T/C
chr17	83664140	83664141	C/T
chr17	83664272	83664273	G/A
chr17	83664312	83664313	G/A
chr17	83664355	83664356	A/G
chr17	83664457	83664458	T/C
chr17	83664494	83664495	T/A
chr17	83664666	83664667	C/T
chr17	83665085	83665086	G/A
chr17	83669710	83669711	G/A
chr17	83669910	83669911	G/A
chr17	83669938	83669939	A/G
chr17	83670059	83670060	A/G
chr17	83671148	83671149	C/T
chr17	83671172	83671173	T/C
chr17	83671286	83671287	G/A
chr17	83671337	83671338	T/C
chr17	83671344	83671345	G/A
chr17	83671351	83671352	G/A
chr17	83671356	83671357	A/G
chr17	83671912	83671913	G/T
chr17	83671930	83671931	G/A
chr17	83672041	83672042	C/T
chr17	83672074	83672075	A/G
chr17	83672085	83672086	T/C
chr17	83672445	83672446	C/T
chr17	83672459	83672460	T/C
chr17	83672700	83672701	G/A
chr17	83673375	83673376	C/T
chr17	83673886	83673887	T/C
chr17	83673934	83673935	C/T
chr17	83674180	83674181	C/T
chr17	83674265	83674266	G/A
chr17	83674424	83674425	A/G
chr17	83674567	83674568	A/G
chr17	83674629	83674630	G/A
chr17	83674883	83674884	G/C
chr17	83674964	83674965	A/G
chr17	83675027	83675028	A/T
chr17	83675208	83675209	C/T
chr17	83675264	83675265	G/C
chr17	83675521	83675522	G/A
chr17	83676868	83676869	C/T
chr17	83676874	83676875	T/C
chr17	83677006	83677007	T/C
chr17	83677040	83677041	T/C
chr17	83677209	83677210	A/G
chr17	83677226	83677227	C/T
chr17	83677581	83677582	C/T
chr17	83677711	83677712	A/G
chr17	83678260	83678261	G/A
chr17	83678444	83678445	G/A
chr17	83678705	83678706	G/A
chr17	83678715	83678716	G/A
chr17	83678750	83678751	C/A
chr17	83678754	83678755	G/A
chr17	83678832	83678833	T/C
chr17	83678848	83678849	C/T
chr17	83678969	83678970	G/A
chr17	83679043	83679044	T/C
chr17	83679046	83679047	G/A
chr17	83679064	83679065	C/T
chr17	83679152	83679153	C/T
chr17	83679393	83679394	T/A
chr17	83679963	83679964	C/T
chr17	83679977	83679978	C/A
chr17	83679987	83679988	A/C
chr17	83679991	83679992	G/A
chr17	83680505	83680506	A/G
chr17	83680553	83680554	C/T
chr17	83680728	83680729	G/T
chr17	83680766	83680767	T/C
chr17	83680933	83680934	C/T
chr17	83681294	83681295	T/C
chr17	83681350	83681351	C/A
chr17	83681368	83681369	C/T
chr17	83681402	83681403	G/A
chr17	83681968	83681969	G/T
chr17	83681969	83681970	G/T
chr17	83682089	83682090	A/C
chr17	83682092	83682093	C/T
chr17	83682099	83682100	G/A
chr17	83682185	83682186	C/T
chr17	83682636	83682637	T/C
chr17	83683939	83683940	T/C
chr17	83685019	83685020	G/T
chr17	83685493	83685494	T/G
chr17	83685547	83685548	T/C
chr17	83686006	83686007	G/A
chr17	83686846	83686847	C/T
chr17	83686925	83686926	G/A
chr17	83687726	83687727	T/G
chr17	83687962	83687963	C/T
chr17	83688706	83688707	G/A
chr17	83688727	83688728	A/T
chr17	83688749	83688750	C/T
chr17	83689988	83689989	C/T
chr17	83690265	83690266	C/A
chr17	83690891	83690892	A/G
chr17	83690933	83690934	T/C
chr17	83691065	83691066	A/C
chr17	83691650	83691651	C/T
chr17	83692095	83692096	C/T
chr17	83692215	83692216	C/T
chr17	83695099	83695100	G/A
chr17	83695461	83695462	A/G
chr17	83697782	83697783	C/T
chr17	83700766	83700767	G/A
chr17	83701443	83701444	G/T
chr17	83701685	83701686	G/T
chr17	83706689	83706690	A/G
chr17	83708608	83708609	G/A
chr17	83711824	83711825	A/G
chr17	83712284	83712285	C/T
chr17	83718291	83718292	A/G
chr17	83718692	83718693	T/C
chr17	83719745	83719746	T/C
chr17	83719967	83719968	G/A
chr17	83720944	83720945	G/T
chr17	83721095	83721096	C/T
chr17	83721164	83721165	A/T
chr17	83721680	83721681	A/G
chr17	83721687	83721688	A/G
chr17	83721767	83721768	G/A
chr17	83721974	83721975	C/A
chr17	83722390	83722391	C/G
chr17	83722410	83722411	A/G
chr17	83722447	83722448	C/T
chr17	83722696	83722697	C/T
chr17	83722764	83722765	C/G
chr17	83722851	83722852	G/A
chr17	83723106	83723107	T/A
chr17	83723109	83723110	C/T
chr17	83723269	83723270	T/C
chr17	83723813	83723814	A/G
chr17	83723844	83723845	G/A
chr17	83724035	83724036	C/G
chr17	83724121	83724122	T/C
chr17	83724385	83724386	T/C
chr17	83724524	83724525	G/A
chr17	83724674	83724675	C/T
chr17	83724976	83724977	T/C
chr17	83724990	83724991	A/G
chr17	83725008	83725009	G/C
chr17	83725306	83725307	G/A
chr17	83725384	83725385	C/A
chr17	83725413	83725414	C/G
chr17	83725414	83725415	T/G
chr17	83726087	83726088	T/G
chr17	83726125	83726126	C/T
chr17	83726149	83726150	T/C
chr17	83726305	83726306	A/T
chr17	83726718	83726719	A/G
chr17	83726792	83726793	T/C
chr17	83726813	83726814	A/G
chr17	83726899	83726900	G/T
chr17	83726987	83726988	T/C
chr17	83727117	83727118	C/T
chr17	83727213	83727214	T/C
chr17	83727224	83727225	G/A
chr17	83727768	83727769	T/C
chr17	83727882	83727883	G/T
chr17	83727916	83727917	C/T
chr17	83728234	83728235	G/A
chr17	83728505	83728506	A/G
chr17	83728507	83728508	C/A
chr17	83728686	83728687	A/G
chr17	83728724	83728725	C/A
chr17	83728925	83728926	C/T
chr17	83729047	83729048	C/T
chr17	83729475	83729476	G/A
chr17	83729489	83729490	C/T
chr17	83729674	83729675	G/A
chr17	83729675	83729676	C/T
chr17	83729678	83729679	C/G
chr17	83730388	83730389	T/A
chr17	83730893	83730894	A/G
chr17	83731367	83731368	A/T
chr17	83731714	83731715	C/T
chr17	83731925	83731926	C/T
chr17	83732577	83732578	C/T
chr17	83732710	83732711	G/A
chr17	83732745	83732746	C/T
chr17	83733755	83733756	G/A
chr17	83733852	83733853	G/A
chr17	83734245	83734246	A/G
chr17	83734856	83734857	G/C
chr17	83734872	83734873	C/T
chr17	83734992	83734993	C/T
chr17	83735355	83735356	T/C
chr17	83736047	83736048	A/C
chr17	83736671	83736672	A/G
chr17	83737038	83737039	C/T
chr17	83737201	83737202	G/A
chr17	83737373	83737374	C/T
chr17	83737605	83737606	C/A
chr17	83737714	83737715	G/C
chr17	83737923	83737924	G/A
chr17	83737925	83737926	C/T
chr17	83738405	83738406	G/A
chr17	83738466	83738467	G/T
chr17	83738942	83738943	G/A
chr17	83738994	83738995	T/C
chr17	83739180	83739181	A/G
chr17	83739249	83739250	G/A
chr17	83739511	83739512	G/A
chr17	83739547	83739548	T/A
chr17	83739641	83739642	T/C
chr17	83739655	83739656	A/G
chr17	83739766	83739767	T/G
chr17	83740104	83740105	G/T
chr17	83740288	83740289	C/T
chr17	83740289	83740290	C/T
chr17	83740459	83740460	G/A
chr17	83740483	83740484	T/C
chr17	83740808	83740809	C/T
chr17	83741101	83741102	T/C
chr17	83741110	83741111	C/T
chr17	83741134	83741135	T/C
chr17	83741213	83741214	C/T
chr17	83741218	83741219	A/G
chr17	83741227	83741228	T/C
chr17	83741256	83741257	T/C
chr17	83741286	83741287	A/G
chr17	83741778	83741779	T/G
chr17	83741909	83741910	A/G
chr17	83742006	83742007	C/T
chr17	83742351	83742352	C/T
chr17	83742419	83742420	A/T
chr17	83742437	83742438	C/T
chr17	83742501	83742502	C/T
chr17	83742634	83742635	A/G
chr17	83742752	83742753	T/C
chr17	83742922	83742923	C/T
chr17	83743087	83743088	G/A
chr17	83743135	83743136	G/C
chr17	83743144	83743145	G/T
chr17	83743955	83743956	A/C
chr17	83744019	83744020	A/G
chr17	83744093	83744094	C/A
chr17	83744411	83744412	T/C
chr17	83744531	83744532	G/A
chr17	83745095	83745096	T/A
chr17	83745241	83745242	C/T
chr17	83745836	83745837	G/A
chr17	83746434	83746435	A/C
chr17	83746884	83746885	C/A
chr17	83747182	83747183	C/T
chr17	83747674	83747675	G/T
chr17	83747824	83747825	A/G
chr17	83748629	83748630	G/A
chr17	83748702	83748703	C/T
chr17	83748715	83748716	C/T
chr17	83749377	83749378	C/T
chr17	83749427	83749428	C/T
chr17	83749486	83749487	G/A
chr17	83749768	83749769	C/A
chr17	83749847	83749848	G/A
chr17	83749994	83749995	A/G
chr17	83750613	83750614	G/A
chr17	83751287	83751288	C/T
chr17	83751655	83751656	C/T
chr17	83751806	83751807	C/T
chr17	83752238	83752239	C/T
chr17	83752723	83752724	G/A
chr17	83752832	83752833	T/C
chr17	83752884	83752885	G/T
chr17	83752941	83752942	A/C
chr17	83753433	83753434	C/G
chr17	83753470	83753471	C/A
chr17	83753687	83753688	T/C
chr17	83754252	83754253	T/C
chr17	83754787	83754788	C/T
chr17	83755371	83755372	C/T
chr17	83755641	83755642	A/C
chr17	83756131	83756132	C/T
chr17	83757154	83757155	G/A
chr17	83757163	83757164	A/G
chr17	83757527	83757528	T/C
chr17	83758947	83758948	A/G
chr17	83759298	83759299	G/A
chr17	83759495	83759496	C/T
chr17	83760306	83760307	C/A
chr17	83761978	83761979	C/T
chr17	83768566	83768567	A/G
chr17	83769516	83769517	C/T
chr17	83769579	83769580	G/A
chr17	83778239	83778240	A/C
chr17	83792391	83792392	A/G
chr17	83795426	83795427	C/T
chr17	83795529	83795530	C/T
chr17	83796223	83796224	G/A
chr17	83798523	83798524	C/T
chr17	83798564	83798565	G/A
chr17	83798989	83798990	T/C
chr17	83799174	83799175	A/G
chr17	83799377	83799378	C/T
chr17	83799380	83799381	C/T
chr17	83799442	83799443	T/G
chr17	83799482	83799483	C/T
chr17	83799625	83799626	G/A
chr17	83800693	83800694	G/A
chr17	83800817	83800818	C/T
chr17	83800937	83800938	C/T
chr17	83800949	83800950	C/A
chr17	83801129	83801130	G/A
chr17	83801174	83801175	T/C
chr17	83801463	83801464	G/A
chr17	83801669	83801670	C/G
chr17	83801782	83801783	T/C
chr17	83802172	83802173	G/C
chr17	83802620	83802621	T/C
chr17	83802639	83802640	G/C
chr17	83803456	83803457	A/G
chr17	83805506	83805507	A/C
chr17	83807269	83807270	T/C
chr17	83807429	83807430	C/T
chr17	83810260	83810261	A/T
chr17	83811180	83811181	C/T
chr17	83811635	83811636	G/A
chr17	83811945	83811946	G/A
chr17	83813012	83813013	C/T
chr17	83813350	83813351	G/C
chr17	83815004	83815005	C/T
chr17	83815172	83815173	G/A
chr17	83817268	83817269	C/T
chr17	83817301	83817302	C/T
chr17	83817379	83817380	T/C
chr17	83817386	83817387	C/T
chr17	83817471	83817472	A/G
chr17	83817597	83817598	G/A
chr17	83817638	83817639	G/A
chr17	83817645	83817646	A/G
chr17	83817664	83817665	C/T
chr17	83817811	83817812	A/G
chr17	83817813	83817814	G/A
chr17	83817896	83817897	T/C
chr17	83817959	83817960	G/A
chr17	83817994	83817995	C/T
chr17	83818001	83818002	C/T
chr17	83818788	83818789	G/A
chr17	83819196	83819197	A/G
chr17	83819789	83819790	C/T
chr17	83820374	83820375	A/G
chr17	83820908	83820909	G/A
chr17	83821502	83821503	G/A
chr17	83822116	83822117	G/A
chr17	83824435	83824436	A/T
chr17	83825188	83825189	C/A
chr17	83825293	83825294	C/T
chr17	83826551	83826552	C/T
chr17	83827073	83827074	G/A
chr17	83827921	83827922	G/A
chr17	83828732	83828733	C/T
chr17	83828784	83828785	C/T
chr17	83829461	83829462	A/G
chr17	83831330	83831331	T/G
chr17	83832094	83832095	T/C
chr17	83832220	83832221	G/A
chr17	83832244	83832245	C/T
chr17	83832649	83832650	C/T
chr17	83832854	83832855	G/T
chr17	83833537	83833538	T/C
chr17	83834301	83834302	A/G
chr17	83834361	83834362	G/T
chr17	83834414	83834415	C/T
chr17	83834459	83834460	C/T
chr17	83834511	83834512	C/T
chr17	83834925	83834926	T/C
chr17	83834965	83834966	T/A
chr17	83835071	83835072	T/A
chr17	83835326	83835327	A/T
chr17	83835348	83835349	G/A
chr17	83835380	83835381	G/A
chr17	83835396	83835397	C/A
chr17	83835510	83835511	G/T
chr17	83836462	83836463	G/T
chr17	83836512	83836513	G/C
chr17	83836994	83836995	C/G
chr17	83837088	83837089	G/A
chr17	83837175	83837176	C/T
chr17	83837355	83837356	C/T
chr17	83837972	83837973	C/G
chr17	83838049	83838050	T/C
chr17	83838124	83838125	T/C
chr17	83838156	83838157	G/A
chr17	83838186	83838187	T/C
chr17	83838190	83838191	C/T
chr17	83838265	83838266	A/G
chr17	83838329	83838330	G/A
chr17	83838422	83838423	C/T
chr17	83838436	83838437	A/G
chr17	83838639	83838640	T/C
chr17	83838670	83838671	T/C
chr17	83839597	83839598	G/A
chr17	83840036	83840037	A/G
chr17	83840177	83840178	T/G
chr17	83840220	83840221	T/C
chr17	83840313	83840314	G/C
chr17	83840482	83840483	G/T
chr17	83840561	83840562	T/C
chr17	83840566	83840567	A/G
chr17	83840676	83840677	A/G
chr17	83840855	83840856	A/C
chr17	83840959	83840960	T/C
chr17	83841115	83841116	C/T
chr17	83841442	83841443	A/G
chr17	83841597	83841598	G/A
chr17	83841627	83841628	A/G
chr17	83842350	83842351	C/T
chr17	83842968	83842969	C/T
chr17	83844458	83844459	C/T
chr17	83847353	83847354	G/C
chr17	83849299	83849300	C/T
chr17	83850210	83850211	C/T
chr17	83850970	83850971	C/T
chr17	83853402	83853403	G/A
chr17	83853753	83853754	C/T
chr17	83855749	83855750	G/T
chr17	83856893	83856894	A/T
chr17	83858394	83858395	C/T
chr17	83858972	83858973	G/A
chr17	83860803	83860804	C/T
chr17	83863863	83863864	G/A
chr17	83864376	83864377	T/G
chr17	83865636	83865637	G/T
chr17	83865644	83865645	G/A
chr17	83865732	83865733	C/T
chr17	83866090	83866091	C/G
chr17	83916266	83916267	T/C
chr17	84790949	84790950	G/A	6867762	11
chr17	85570615	85570616	G/A
chr17	86129875	86129876	T/C
chr17	86357657	86357658	A/G
chr17	86784349	86784350	C/A
chr17	86942815	86942816	T/G
chr17	87264808	87264809	C/T
chr17	89738388	89738389	T/G
chr17	89758837	89758838	G/C
chr17	90419994	90419995	T/A
chr17	90481250	90481251	C/T
chr17	90784029	90784030	T/G	257829	564
chr17	90784447	90784448	G/A
chr17	90784561	90784562	T/C
chr17	90784631	90784632	G/A
chr17	90784821	90784822	T/C
chr17	90785988	90785989	G/A
chr17	90786175	90786176	G/A
chr17	90786187	90786188	C/T
chr17	90788859	90788860	G/T
chr17	90789105	90789106	G/A
chr17	90790552	90790553	C/A
chr17	90790939	90790940	T/C
chr17	90791038	90791039	T/A
chr17	90791454	90791455	G/A
chr17	90791647	90791648	G/A
chr17	90791648	90791649	A/T
chr17	90792157	90792158	T/A
chr17	90792576	90792577	C/T
chr17	90793091	90793092	C/T
chr17	90795178	90795179	C/T
chr17	90795938	90795939	G/A
chr17	90795966	90795967	G/T
chr17	90796788	90796789	G/A
chr17	90797694	90797695	G/A
chr17	90800534	90800535	A/G
chr17	90800568	90800569	G/A
chr17	90801409	90801410	T/G
chr17	90801581	90801582	C/T
chr17	90801597	90801598	T/A
chr17	90801609	90801610	C/A
chr17	90801681	90801682	A/T
chr17	90801903	90801904	C/A
chr17	90802244	90802245	C/T
chr17	90802554	90802555	T/G
chr17	90802662	90802663	G/A
chr17	90803039	90803040	G/A
chr17	90803154	90803155	A/T
chr17	90803159	90803160	C/T
chr17	90803818	90803819	T/A
chr17	90804063	90804064	C/T
chr17	90804070	90804071	A/C
chr17	90804198	90804199	T/C
chr17	90804446	90804447	C/T
chr17	90804620	90804621	G/C
chr17	90805163	90805164	G/T
chr17	90805361	90805362	A/G
chr17	90805916	90805917	T/C
chr17	90808193	90808194	C/T
chr17	90808434	90808435	G/A
chr17	90808667	90808668	A/G
chr17	90808995	90808996	A/G
chr17	90809065	90809066	A/G
chr17	90809132	90809133	A/T
chr17	90809667	90809668	G/C
chr17	90809792	90809793	T/G
chr17	90809880	90809881	G/A
chr17	90810551	90810552	C/G
chr17	90811557	90811558	C/T
chr17	90811611	90811612	C/T
chr17	90811945	90811946	T/A
chr17	90812035	90812036	A/G
chr17	90812168	90812169	T/C
chr17	90812816	90812817	A/G
chr17	90814107	90814108	G/A
chr17	90814680	90814681	A/C
chr17	90814787	90814788	C/T
chr17	90814986	90814987	A/T
chr17	90815077	90815078	A/G
chr17	90816464	90816465	C/T
chr17	90816504	90816505	G/A
chr17	90816651	90816652	T/C
chr17	90817024	90817025	A/C
chr17	90817123	90817124	T/C
chr17	90817771	90817772	C/T
chr17	90817776	90817777	G/A
chr17	90818270	90818271	T/C
chr17	90818465	90818466	A/G
chr17	90818531	90818532	A/G
chr17	90818757	90818758	G/T
chr17	90819442	90819443	C/A
chr17	90819543	90819544	G/A
chr17	90819858	90819859	C/T
chr17	90819928	90819929	T/C
chr17	90820081	90820082	A/G
chr17	90820265	90820266	C/A
chr17	90821017	90821018	A/C
chr17	90821302	90821303	C/T
chr17	90821673	90821674	A/T
chr17	90821826	90821827	C/T
chr17	90821832	90821833	T/C
chr17	90821836	90821837	C/A
chr17	90822114	90822115	T/C
chr17	90822891	90822892	G/A
chr17	90823192	90823193	G/A
chr17	90823389	90823390	C/T
chr17	90823472	90823473	A/G
chr17	90823502	90823503	G/A
chr17	90823556	90823557	G/A
chr17	90823703	90823704	A/G
chr17	90823944	90823945	G/T
chr17	90824048	90824049	A/G
chr17	90824107	90824108	A/G
chr17	90824145	90824146	C/A
chr17	90824155	90824156	G/A
chr17	90824727	90824728	G/T
chr17	90825370	90825371	A/G
chr17	90825684	90825685	A/G
chr17	90825695	90825696	A/G
chr17	90826358	90826359	T/C
chr17	90826384	90826385	G/A
chr17	90826571	90826572	A/T
chr17	90826572	90826573	A/T
chr17	90826604	90826605	G/C
chr17	90826753	90826754	C/A
chr17	90826887	90826888	A/G
chr17	90826931	90826932	T/C
chr17	90826949	90826950	A/G
chr17	90826963	90826964	A/G
chr17	90827106	90827107	T/G
chr17	90827308	90827309	A/G
chr17	90828178	90828179	T/C
chr17	90828460	90828461	G/A
chr17	90828855	90828856	C/T
chr17	90828896	90828897	A/G
chr17	90828911	90828912	T/C
chr17	90828953	90828954	C/G
chr17	90829006	90829007	A/C
chr17	90829197	90829198	A/G
chr17	90829782	90829783	T/C
chr17	90829787	90829788	A/G
chr17	90829829	90829830	G/C
chr17	90829983	90829984	C/T
chr17	90830201	90830202	G/A
chr17	90831599	90831600	G/A
chr17	90835767	90835768	A/G
chr17	90836228	90836229	A/C
chr17	90836942	90836943	A/T
chr17	90837691	90837692	T/C
chr17	90837866	90837867	T/C
chr17	90838000	90838001	C/G
chr17	90839143	90839144	C/A
chr17	90839736	90839737	A/T
chr17	90840158	90840159	T/C
chr17	90842210	90842211	G/C
chr17	90843089	90843090	T/A
chr17	90843882	90843883	A/G
chr17	90845946	90845947	T/G
chr17	90846190	90846191	T/G
chr17	90846198	90846199	T/A
chr17	90846221	90846222	T/C
chr17	90847284	90847285	C/T
chr17	90849656	90849657	T/C
chr17	90850643	90850644	A/T
chr17	90851906	90851907	A/G
chr17	90852474	90852475	T/C
chr17	90853656	90853657	T/C
chr17	90855910	90855911	A/G
chr17	90859605	90859606	G/T
chr17	90859988	90859989	G/A
chr17	90860086	90860087	C/T
chr17	90860339	90860340	G/A
chr17	90862009	90862010	G/C
chr17	90865321	90865322	G/A
chr17	90866684	90866685	A/G
chr17	90867851	90867852	A/G
chr17	90868735	90868736	T/C
chr17	90870412	90870413	T/C
chr17	90870843	90870844	G/C
chr17	90870912	90870913	T/A
chr17	90871602	90871603	T/G
chr17	90874644	90874645	T/C
chr17	90874955	90874956	A/G
chr17	90874989	90874990	T/A
chr17	90875145	90875146	G/A
chr17	90875279	90875280	T/A
chr17	90875286	90875287	C/A
chr17	90875292	90875293	C/T
chr17	90875372	90875373	G/A
chr17	90875523	90875524	A/T
chr17	90875528	90875529	A/G
chr17	90875547	90875548	T/C
chr17	90875565	90875566	T/A
chr17	90875680	90875681	T/C
chr17	90875735	90875736	T/C
chr17	90875772	90875773	G/A
chr17	90875774	90875775	G/T
chr17	90875785	90875786	A/G
chr17	90875822	90875823	C/G
chr17	90875841	90875842	T/C
chr17	90875869	90875870	G/A
chr17	90875907	90875908	G/A
chr17	90875940	90875941	C/G
chr17	90875969	90875970	G/T
chr17	90876183	90876184	T/C
chr17	90876351	90876352	T/A
chr17	90876389	90876390	C/A
chr17	90876390	90876391	A/G
chr17	90876440	90876441	C/G
chr17	90876666	90876667	A/T
chr17	90876814	90876815	T/C
chr17	90876880	90876881	C/A
chr17	90877129	90877130	C/T
chr17	90877208	90877209	T/C
chr17	90877233	90877234	C/T
chr17	90877339	90877340	A/G
chr17	90877354	90877355	G/A
chr17	90877365	90877366	A/G
chr17	90877588	90877589	C/T
chr17	90877590	90877591	C/T
chr17	90877616	90877617	A/G
chr17	90877721	90877722	C/T
chr17	90877987	90877988	A/C
chr17	90878041	90878042	A/C
chr17	90878046	90878047	C/T
chr17	90878083	90878084	A/G
chr17	90878340	90878341	G/A
chr17	90878410	90878411	T/C
chr17	90878653	90878654	T/G
chr17	90879041	90879042	A/T
chr17	90879090	90879091	A/G
chr17	90879175	90879176	A/G
chr17	90879205	90879206	G/A
chr17	90879214	90879215	T/A
chr17	90879493	90879494	T/A
chr17	90879577	90879578	G/C
chr17	90879583	90879584	T/A
chr17	90879593	90879594	G/T
chr17	90879611	90879612	G/A
chr17	90879668	90879669	A/G
chr17	90879687	90879688	G/A
chr17	90879706	90879707	A/C
chr17	90879740	90879741	T/C
chr17	90879775	90879776	A/G
chr17	90879798	90879799	G/T
chr17	90879901	90879902	A/G
chr17	90879927	90879928	T/A
chr17	90879975	90879976	C/A
chr17	90880018	90880019	C/T
chr17	90880039	90880040	T/G
chr17	90880428	90880429	A/G
chr17	90880431	90880432	A/T
chr17	90880446	90880447	T/C
chr17	90880453	90880454	A/G
chr17	90880497	90880498	A/G
chr17	90880601	90880602	G/C
chr17	90880756	90880757	G/A
chr17	90881593	90881594	A/G
chr17	90881594	90881595	A/G
chr17	90881648	90881649	C/G
chr17	90882060	90882061	C/T
chr17	90882624	90882625	G/A
chr17	90883007	90883008	C/T
chr17	90883309	90883310	A/G
chr17	90883783	90883784	T/G
chr17	90884380	90884381	A/G
chr17	90884849	90884850	T/G
chr17	90884974	90884975	A/C
chr17	90885566	90885567	G/A
chr17	90885812	90885813	A/G
chr17	90885814	90885815	G/T
chr17	90886688	90886689	A/G
chr17	90886996	90886997	C/G
chr17	90887224	90887225	T/C
chr17	90887330	90887331	C/T
chr17	90887731	90887732	A/T
chr17	90887778	90887779	C/A
chr17	90887779	90887780	G/C
chr17	90887885	90887886	G/A
chr17	90888328	90888329	A/G
chr17	90888386	90888387	G/A
chr17	90888629	90888630	T/A
chr17	90888636	90888637	T/A
chr17	90889027	90889028	A/G
chr17	90889186	90889187	T/C
chr17	90889761	90889762	C/T
chr17	90889841	90889842	G/C
chr17	90890246	90890247	C/T
chr17	90890865	90890866	T/C
chr17	90891033	90891034	C/G
chr17	90891093	90891094	G/A
chr17	90891125	90891126	C/G
chr17	90891135	90891136	C/G
chr17	90891188	90891189	G/A
chr17	90891228	90891229	A/T
chr17	90892285	90892286	T/G
chr17	90892327	90892328	C/T
chr17	90892652	90892653	G/C
chr17	90892660	90892661	A/G
chr17	90893343	90893344	C/A
chr17	90893662	90893663	A/T
chr17	90893838	90893839	C/T
chr17	90894186	90894187	C/A
chr17	90894268	90894269	G/A
chr17	90895157	90895158	T/C
chr17	90895379	90895380	G/A
chr17	90895504	90895505	T/A
chr17	90895616	90895617	A/G
chr17	90895876	90895877	C/T
chr17	90895882	90895883	T/C
chr17	90895967	90895968	G/A
chr17	90896747	90896748	C/T
chr17	90896873	90896874	A/G
chr17	90896916	90896917	T/C
chr17	90896951	90896952	C/T
chr17	90896954	90896955	C/T
chr17	90897000	90897001	T/C
chr17	90897586	90897587	T/A
chr17	90906765	90906766	T/C
chr17	90906825	90906826	A/G
chr17	90906887	90906888	C/T
chr17	90907075	90907076	T/C
chr17	90907104	90907105	A/G
chr17	90907304	90907305	T/C
chr17	90907515	90907516	G/T
chr17	90907516	90907517	T/G
chr17	90907569	90907570	C/T
chr17	90908389	90908390	A/C
chr17	90908409	90908410	C/A
chr17	90908784	90908785	T/C
chr17	90908796	90908797	T/C
chr17	90909084	90909085	C/A
chr17	90909421	90909422	T/C
chr17	90909965	90909966	T/A
chr17	90910385	90910386	G/C
chr17	90910534	90910535	T/C
chr17	90911023	90911024	G/A
chr17	90911339	90911340	T/C
chr17	90911972	90911973	A/G
chr17	90912716	90912717	A/T
chr17	90913272	90913273	T/C
chr17	90916733	90916734	A/C
chr17	90916967	90916968	G/A
chr17	90918081	90918082	T/G
chr17	90918488	90918489	C/G
chr17	90918594	90918595	G/A
chr17	90918773	90918774	C/T
chr17	90919167	90919168	T/C
chr17	90920332	90920333	T/G
chr17	90921063	90921064	A/G
chr17	90921251	90921252	C/T
chr17	90921600	90921601	G/A
chr17	90922003	90922004	A/G
chr17	90922027	90922028	C/G
chr17	90922594	90922595	A/G
chr17	90922618	90922619	A/C
chr17	90923130	90923131	C/T
chr17	90923240	90923241	T/C
chr17	90923500	90923501	G/A
chr17	90923567	90923568	G/A
chr17	90923839	90923840	G/A
chr17	90924838	90924839	C/T
chr17	90925011	90925012	C/T
chr17	90925606	90925607	A/T
chr17	90925613	90925614	A/G
chr17	90925659	90925660	T/A
chr17	90926107	90926108	G/A
chr17	90926127	90926128	C/A
chr17	90926219	90926220	C/T
chr17	90927141	90927142	T/G
chr17	90927500	90927501	A/G
chr17	90928212	90928213	C/T
chr17	90928541	90928542	C/T
chr17	90928583	90928584	C/T
chr17	90929078	90929079	A/G
chr17	90929173	90929174	A/C
chr17	90929282	90929283	T/A
chr17	90929454	90929455	G/A
chr17	90929959	90929960	G/A
chr17	90930111	90930112	C/T
chr17	90930390	90930391	G/A
chr17	90930399	90930400	T/A
chr17	90930404	90930405	T/G
chr17	90930712	90930713	T/A
chr17	90930775	90930776	A/T
chr17	90931021	90931022	A/C
chr17	90931325	90931326	C/T
chr17	90931372	90931373	G/A
chr17	90931535	90931536	G/T
chr17	90931596	90931597	A/C
chr17	90932450	90932451	G/T
chr17	90932505	90932506	C/T
chr17	90932973	90932974	C/T
chr17	90933487	90933488	A/G
chr17	90933874	90933875	A/G
chr17	90933999	90934000	A/G
chr17	90934387	90934388	T/C
chr17	90934767	90934768	G/C
chr17	90934893	90934894	C/A
chr17	90934894	90934895	A/G
chr17	90935776	90935777	G/C
chr17	90935848	90935849	G/A
chr17	90936220	90936221	G/A
chr17	90939505	90939506	G/A
chr17	90940682	90940683	T/C
chr17	90941382	90941383	G/A
chr17	90941994	90941995	G/A
chr17	90942765	90942766	C/A
chr17	90943750	90943751	C/T
chr17	90946396	90946397	C/T
chr17	90946496	90946497	G/A
chr17	90947218	90947219	G/C
chr17	90948064	90948065	G/C
chr17	90948095	90948096	A/G
chr17	90948338	90948339	A/C
chr17	90948489	90948490	A/C
chr17	90948743	90948744	T/G
chr17	90948840	90948841	A/G
chr17	90948857	90948858	G/A
chr17	90949095	90949096	G/T
chr17	90949121	90949122	G/T
chr17	90949387	90949388	A/C
chr17	90949471	90949472	G/A
chr17	90949553	90949554	G/A
chr17	90950240	90950241	T/C
chr17	90950250	90950251	A/G
chr17	90950289	90950290	T/A
chr17	90950292	90950293	A/G
chr17	90950704	90950705	G/A
chr17	90951425	90951426	T/G
chr17	90951923	90951924	G/T
chr17	90952206	90952207	T/C
chr17	90952371	90952372	G/A
chr17	90952437	90952438	G/A
chr17	90952439	90952440	G/A
chr17	90952741	90952742	A/T
chr17	90952750	90952751	A/T
chr17	90952777	90952778	A/T
chr17	90952920	90952921	C/T
chr17	90952939	90952940	G/C
chr17	90953072	90953073	C/A
chr17	90953141	90953142	G/T
chr17	90953216	90953217	A/G
chr17	90953630	90953631	G/A
chr17	90954312	90954313	G/A
chr17	90954455	90954456	G/A
chr17	90954468	90954469	T/C
chr17	90954661	90954662	G/A
chr17	90954665	90954666	C/T
chr17	90954730	90954731	A/T
chr17	90955771	90955772	T/C
chr17	90956421	90956422	A/T
chr17	90956801	90956802	G/A
chr17	90956808	90956809	T/C
chr17	90956880	90956881	C/T
chr17	90956890	90956891	C/T
chr17	90957200	90957201	C/A
chr17	90957500	90957501	T/C
chr17	90957556	90957557	T/C
chr17	90958088	90958089	G/A
chr17	90959734	90959735	T/C
chr17	90960601	90960602	C/T
chr17	90960962	90960963	G/A
chr17	90961197	90961198	G/A
chr17	90962829	90962830	C/T
chr17	90963403	90963404	G/A
chr17	90963951	90963952	C/T
chr17	90964457	90964458	C/A
chr17	90965086	90965087	G/A
chr17	90965101	90965102	G/C
chr17	90965108	90965109	C/G
chr17	90965205	90965206	A/C
chr17	90965875	90965876	T/C
chr17	90966919	90966920	C/A
chr17	90967724	90967725	A/C
chr17	90970789	90970790	A/C
chr17	90971167	90971168	C/T
chr17	90971415	90971416	A/C
chr17	90971592	90971593	G/A
chr17	90972302	90972303	T/G
chr17	90972708	90972709	C/A
chr17	90972722	90972723	G/A
chr17	90973900	90973901	G/A
chr17	90974078	90974079	G/A
chr17	90974874	90974875	G/A
chr17	90975413	90975414	G/T
chr17	90975892	90975893	G/A
chr17	90977668	90977669	G/A
chr17	90978158	90978159	C/T
chr17	90978334	90978335	G/T
chr17	90979601	90979602	C/T
chr17	90981424	90981425	T/C
chr17	90981509	90981510	A/G
chr17	90982626	90982627	T/A
chr17	90983565	90983566	C/T
chr17	90983732	90983733	G/A
chr17	90984190	90984191	G/A
chr17	90985734	90985735	C/A
chr17	90987080	90987081	G/A
chr17	90988174	90988175	T/C
chr17	90988216	90988217	A/G
chr17	90988802	90988803	G/A
chr17	90988915	90988916	G/A
chr17	90991155	90991156	G/A
chr17	90992080	90992081	T/C
chr17	90992441	90992442	A/G
chr17	90992492	90992493	T/C
chr17	90992522	90992523	A/T
chr17	90992534	90992535	T/C
chr17	90992573	90992574	C/T
chr17	90992632	90992633	T/G
chr17	90993265	90993266	G/A
chr17	90995580	90995581	G/A
chr17	90995620	90995621	A/C
chr17	90995750	90995751	T/A
chr17	90995968	90995969	T/C
chr17	90995975	90995976	C/T
chr17	90995980	90995981	T/C
chr17	90996114	90996115	C/T
chr17	90996140	90996141	T/A
chr17	90996300	90996301	A/G
chr17	90996534	90996535	A/G
chr17	90996562	90996563	C/T
chr17	90996763	90996764	A/G
chr17	90996871	90996872	G/A
chr17	90997378	90997379	G/A
chr17	90998666	90998667	T/C
chr17	90998728	90998729	C/T
chr17	90998873	90998874	G/A
chr17	90998899	90998900	C/T
chr17	90999364	90999365	T/C
chr17	90999826	90999827	T/C
chr17	90999831	90999832	T/A
chr17	90999859	90999860	T/C
chr17	90999991	90999992	T/C
chr17	91000474	91000475	A/G
chr17	91001511	91001512	G/A
chr17	91001580	91001581	A/G
chr17	91001683	91001684	T/C
chr17	91001858	91001859	C/T
chr17	91002254	91002255	T/C
chr17	91002320	91002321	G/A
chr17	91002438	91002439	C/A
chr17	91002600	91002601	G/T
chr17	91002838	91002839	A/G
chr17	91003045	91003046	C/G
chr17	91003081	91003082	A/G
chr17	91003089	91003090	G/C
chr17	91003171	91003172	C/T
chr17	91003243	91003244	C/T
chr17	91003335	91003336	G/C
chr17	91003389	91003390	A/G
chr17	91003409	91003410	T/C
chr17	91003515	91003516	G/A
chr17	91003662	91003663	A/C
chr17	91003852	91003853	C/A
chr17	91003921	91003922	G/A
chr17	91003946	91003947	A/T
chr17	91003950	91003951	A/G
chr17	91004481	91004482	A/G
chr17	91004638	91004639	C/T
chr17	91004829	91004830	A/G
chr17	91005014	91005015	A/T
chr17	91005390	91005391	T/C
chr17	91005529	91005530	T/A
chr17	91005570	91005571	C/T
chr17	91005584	91005585	A/G
chr17	91006035	91006036	A/G
chr17	91006054	91006055	A/G
chr17	91006082	91006083	A/G
chr17	91006096	91006097	A/T
chr17	91006524	91006525	A/T
chr17	91006589	91006590	C/T
chr17	91006662	91006663	C/A
chr17	91041857	91041858	C/T
chr17	91443296	91443297	G/T	6254505	16
chr17	91543676	91543677	T/C
chr17	92266536	92266537	G/C
chr17	92892870	92892871	C/T
chr17	93530367	93530368	C/T
chr17	93642723	93642724	G/T
chr17	93863302	93863303	G/A
chr17	94123362	94123363	G/A
chr17	94361719	94361720	G/T
chr17	94602097	94602098	C/T
chr17	94996824	94996825	C/T
chr17	95226241	95226242	G/T
chr17	95638722	95638723	T/C
chr17	95638731	95638732	T/C
chr17	96384174	96384175	G/A
chr17	96994968	96994969	C/A
chr17	97296363
					1117
